# Supplementary material for: Vitiligo secondary to immunosuppressants: a pharmacovigilance study of the FDA Adverse Event Reporting System
Source: Front Immunol. 2026 Mar 12;17:1707427. doi: 10.3389/fimmu.2026.1707427 (PMC13017276; doi:10.3389/fimmu.2026.1707427)
Supplement: Supplementary file 2 [file Table2.xlsx]

## Sheet: Sheet1
Characteristics	Case number	Case Proportion
Number of events	435
Sex
F	227	0.522
M	139	0.32
Missing	69	0.159
Weight(kg)
＜50	2	0.005
＞100	8	0.018
50～100	65	0.149
Missing	360	0.828
Age(year)
<18	17	0.039
>85	1	0.002
18-65	177	0.407
66-85	31	0.071
Missing	209	0.48
Reported Person
Consumer	143	0.329
Health Professional	61	0.14
Physician	157	0.361
Other health-professional	56	0.129
Pharmacist	13	0.03
Missing	5	0.011
Reported Countries (top five)
United States	263	0.605
Canada	30	0.069
France	21	0.048
Germany	15	0.034
Brazil	14	0.032
Indications (top five)
Psoriasis	117	0.269
Rheumatoid arthritis	43	0.099
Psoriatic arthropathy	37	0.085
Crohn's disease	30	0.069
Colitis ulcerative	21	0.048
