# Supplementary material for: Vitiligo secondary to immunosuppressants: a pharmacovigilance study of the FDA Adverse Event Reporting System
Source: Front Immunol. 2026 Mar 12;17:1707427. doi: 10.3389/fimmu.2026.1707427 (PMC13017276; doi:10.3389/fimmu.2026.1707427)
Supplement: Supplementary file 3 [file Table3.xlsx]

## Sheet: Sheet1
Drug	ATC code	Case Numbers	ROR
Adalimumab	L04AB04	74	1.23
Secukinumab	L04AC10	52	3.83
Infliximab	L04AB02	46	1.76
Etanercept	L04AB01	38	0.89
Tofacitinib	L04AF01	34	2.63
Ustekinumab	L04AC05	30	6.03
Alemtuzumab	L04AG06	20	9.37
Lenalidomide	L04AX04	17	0.75
Risankizumab	L04AC18	16	4.39
Apremilast	L04AA32	15	1.88
Ixekizumab	L04AC13	15	8.82
Guselkumab	L04AC16	8	5.63
Tocilizumab	L04AC07	8	0.95
Vedolizumab	L04AG05	8	1.01
Tacrolimus	L04AD02	7	1.21
Teriflunomide	L04AK02	7	1.56
Certolizumab pegol	L04AB05	6	0.92
Abatacept	L04AA24	5	0.62
Dimethyl Fumarate	L04AX07	5	0.53
Fingolimod	L04AE01	5	0.57
Ocrelizumab	L04AG08	5	0.82
Belimumab	L04AG04	4	1.67
Cyclosporine	L04AD01	4	0.89
Golimumab	L04AB06	3	0.87
Upadacitinib	L04AF03	3	0.71
