# Supplementary material for: Vitiligo secondary to immunosuppressants: a pharmacovigilance study of the FDA Adverse Event Reporting System
Source: Front Immunol. 2026 Mar 12;17:1707427. doi: 10.3389/fimmu.2026.1707427 (PMC13017276; doi:10.3389/fimmu.2026.1707427)
Supplement: Supplementary file 4 [file Table4.xlsx]

## Sheet: Sheet1
Drug	ATCcode	CaseNumbers	ROR(95%Cl)	PRR(χ2)	EBGM(EBGM05)	IC(IC025)
Alemtuzumab	L04AG06	20	9.37(6.03-14.57)	9.37(147.84)	9.27(6.41)	3.21(1.55)
Ixekizumab	L04AC13	15	8.82(5.3-14.66)	8.82(103.04)	8.75(5.72)	3.13(1.46)
Ustekinumab	L04AC05	30	6.03(4.2-8.65)	6.03(123.73)	5.94(4.39)	2.57(0.9)
Guselkumab	L04AC16	8	5.63(2.81-11.27)	5.63(30.3)	5.61(3.13)	2.49(0.82)
Risankizumab	L04AC18	16	4.39(2.68-7.18)	4.39(41.44)	4.35(2.88)	2.12(0.46)
Secukinumab	L04AC10	52	3.83(2.9-5.04)	3.83(105.26)	3.74(2.97)	1.9(0.24)
