# Supplementary material for: Vitiligo secondary to immunosuppressants: a pharmacovigilance study of the FDA Adverse Event Reporting System
Source: Front Immunol. 2026 Mar 12;17:1707427. doi: 10.3389/fimmu.2026.1707427 (PMC13017276; doi:10.3389/fimmu.2026.1707427)
Supplement: Supplementary file 5 [file Table5.xlsx]

## Sheet: Sheet1
Medications investigated	Mechanism of action
L04A — IMMUNOSUPPRESSANTS
L04AC — Interleukin inhibitors
L04AC05 — Ustekinumab	Targets interleukins IL-12 and IL-23, inhibiting their activity to modulate immune responses and reduce inflammation.
L04AC10 — Secukinumab	Inhibits interleukin-17A (IL-17A), reducing inflammatory responses associated with autoimmune conditions.
L04AC13 — Ixekizumab	Binds to IL-17A cytokine, blocking its interaction with receptors and decreasing inflammation.
L04AC16 — Guselkumab	Selectively targets the p19 subunit of IL-23, inhibiting its signaling and reducing inflammatory processes.
L04AC18 — Risankizumab	Inhibits the IL-23 p19 subunit, leading to decreased cytokine production and diminished inflammation.
L04AG — Monoclonal antibodies
L04AG06 — Alemtuzumab	Binds to CD52 antigen on lymphocytes, causing antibody-dependent cellular lysis and depletion of T and B cells.
